# Supplementary material for: A Common Phenotype Polymorphism in Mammalian Brains Defined by Concomitant Production of Prolactin and Growth Hormone
Source: PLoS One. 2016 Feb 19;11(2):e0149410. doi: 10.1371/journal.pone.0149410 (PMC4760942; doi:10.1371/journal.pone.0149410)
Supplement: S5 Table — (XLSX) [file pone.0149410.s015.xlsx]

## Sheet: Sheet1
Table S5: Data on human controls
GSM#	GDS/GSE	Tissue	age	Gender	platform	Case #	Origin
GSM80600: accumbens_10	GSE3526	Accumbens	23	Female	GPL570	1	A
GSM80593: amygdala_10	GSE3526	Amygdala	23	Female	GPL570	1	A
GSM80639: cerebellum_10	GSE3526	Cerebellum	23	Female	GPL570	1	A
GSM80643: cerebral_cortex_10	GSE3526	Cerebral cortex	23	Female	GPL570	1	A
GSM80647: corpus_callosum_10	GSE3526	Corpus callosum	23	Female	GPL570	1	A
GSM80678: frontal_lobe_10	GSE3526	Frontal lobe	23	Female	GPL570	1	A
GSM80682: hippocampus_10	GSE3526	Hippocampus	23	Female	GPL570	1	A
GSM80684: hypothalamus_10	GSE3526	Hypothalamus	23	Female	GPL570	1	A
GSM80724: medulla_10	GSE3526	Medulla	23	Female	GPL570	1	A
GSM80706: midbrain_10	GSE3526	Midbrain	23	Female	GPL570	1	A
GSM80755: nodose_nucleus_10	GSE3526	Nodose nucleus	23	Female	GPL570	1	A
GSM80756: occipital_lobe_10	GSE3526	Occipital lobe	23	Female	GPL570	1	A
GSM80763: parietal_lobe_10	GSE3526	Parietal lobe	23	Female	GPL570	1	A
GSM80596: putamen_10	GSE3526	Putamen	23	Female	GPL570	1	A
GSM80855: substantia_nigra_10	GSE3526	Substantia nigra	23	Female	GPL570	1	A
GSM80854: subthalamic_nucleus_10	GSE3526	Subthalamic nucleus	23	Female	GPL570	1	A
GSM80861: temporal_lobe_10	GSE3526	Temporal lobe	23	Female	GPL570	1	A
GSM80863: thalamus_10	GSE3526	Thalamus	23	Female	GPL570	1	A
GSM80895: trigeminal_ganglia_10	GSE3526	Trigeminal ganglia	23	Female	GPL570	1	A
GSM80908: ventral_tegmental_area_10	GSE3526	Ventral tegmental area	23	Female	GPL570	1	A
GSM80896: vestibular_nuclei_superior_10	GSE3526	Vestibular nuclei superior	23	Female	GPL570	1	A
GSM123263: brain_OFC_control C_mr96	GDS2191	Orbitofrontal cortex	29	Female	GPL96	2	C
GSM123233: brain_DLPFC_bipolar C_mr677	GDS2190	Dorsolateral prefrontal cortex	34	Female	GPL96	3	C
GSM123259: brain_OFC_control C_mr217	GDS2191	Orbitofrontal cortex	35	Female	GPL96	4	C
GSM329669: N8C Normal-hippocampus	GDS3459	Hippocampus	36	Female	GPL571	5	B
GSM123231: brain_DLPFC_bipolar C_mr546	GDS2190	Dorsolateral prefrontal cortex	38	Female	GPL96	6	C
GSM123237: brain_DLPFC_bipolar C_mr780	GDS2190	Dorsolateral prefrontal cortex	38	Female	GPL96	7	C
GSM80574: accumbens_3	GSE3526	Accumbens	39	Female	GPL570	8	A
GSM80567: amygdala_3	GSE3526	Amygdala	39	Female	GPL570	8	A
GSM80618: cerebellum_3	GSE3526	Cerebellum	39	Female	GPL570	8	A
GSM80652: cerebral_cortex_3	GSE3526	Cerebral cortex	39	Female	GPL570	8	A
GSM80622: corpus_callosum_3	GSE3526	Corpus callosum	39	Female	GPL570	8	A
GSM80661: frontal_lobe_3	GSE3526	Frontal lobe	39	Female	GPL570	8	A
GSM80662: hippocampus_3	GSE3526	Hippocampus	39	Female	GPL570	8	A
GSM80692: hypothalamus_3	GSE3526	Hypothalamus	39	Female	GPL570	8	A
GSM80709: medulla_3	GSE3526	Medulla	39	Female	GPL570	8	A
GSM80701: midbrain_3	GSE3526	Midbrain	39	Female	GPL570	8	A
GSM80770: nodose_nucleus_3	GSE3526	Nodose nucleus	39	Female	GPL570	8	A
GSM80774: occipital_lobe_3	GSE3526	Occipital lobe	39	Female	GPL570	8	A
GSM80746: parietal_lobe_3	GSE3526	Parietal lobe	39	Female	GPL570	8	A
GSM80581: putamen_3	GSE3526	Putamen	39	Female	GPL570	8	A
GSM80832: substantia_nigra_3	GSE3526	Substantia nigra	39	Female	GPL570	8	A
GSM80828: subthalamic_nucleus_3	GSE3526	Subthalamic nucleus	39	Female	GPL570	8	A
GSM80836: temporal_lobe_3	GSE3526	Temporal lobe	39	Female	GPL570	8	A
GSM80840: thalamus_3	GSE3526	Thalamus	39	Female	GPL570	8	A
GSM80877: trigeminal_ganglia_3	GSE3526	Trigeminal ganglia	39	Female	GPL570	8	A
GSM80872: ventral_tegmental_area_3	GSE3526	Ventral tegmental area	39	Female	GPL570	8	A
GSM80880: vestibular_nuclei_superior_3	GSE3526	Vestibular nuclei superior	39	Female	GPL570	8	A
GSM123221: brain_DLPFC_bipolar C_mr448	GDS2190	Dorsolateral prefrontal cortex	39	Female	GPL96	8	A
GSM123232: brain_DLPFC_bipolar C_mr645	GDS2190	Dorsolateral prefrontal cortex	44	Female	GPL96	9	C
GSM123239: brain_DLPFC_bipolar C_mr869	GDS2190	Dorsolateral prefrontal cortex	44	Female	GPL96	10	C
GSM123258: brain_OFC_control C_mr216	GDS2191	Orbitofrontal cortex	44	Female	GPL96	11	C
GSM80598: accumbens_8	GSE3526	Accumbens	48	Female	GPL570	12	A
GSM80591: amygdala_8	GSE3526	Amygdala	48	Female	GPL570	12	A
GSM80637: cerebellum_8	GSE3526	Cerebellum	48	Female	GPL570	12	A
GSM80641: cerebral_cortex_8	GSE3526	Cerebral cortex	48	Female	GPL570	12	A
GSM80645: corpus_callosum_8	GSE3526	Corpus callosum	48	Female	GPL570	12	A
GSM80676: frontal_lobe_8	GSE3526	Frontal lobe	48	Female	GPL570	12	A
GSM80680: hippocampus_8	GSE3526	Hippocampus	48	Female	GPL570	12	A
GSM80669: hypothalamus_8	GSE3526	Hypothalamus	48	Female	GPL570	12	A
GSM80722: medulla_8	GSE3526	Medulla	48	Female	GPL570	12	A
GSM80715: midbrain_8	GSE3526	Midbrain	48	Female	GPL570	12	A
GSM80764: nodose_nucleus_8	GSE3526	Nodose nucleus	48	Female	GPL570	12	A
GSM80766: occipital_lobe_8	GSE3526	Occipital lobe	48	Female	GPL570	12	A
GSM80761: parietal_lobe_8	GSE3526	Parietal lobe	48	Female	GPL570	12	A
GSM80594: putamen_8	GSE3526	Putamen	48	Female	GPL570	12	A
GSM80858: substantia_nigra_8	GSE3526	Substantia nigra	48	Female	GPL570	12	A
GSM80856: subthalamic_nucleus_8	GSE3526	Subthalamic nucleus	48	Female	GPL570	12	A
GSM80860: temporal_lobe_8	GSE3526	Temporal lobe	48	Female	GPL570	12	A
GSM80862: thalamus_8	GSE3526	Thalamus	48	Female	GPL570	12	A
GSM80905: trigeminal_ganglia_8	GSE3526	Trigeminal ganglia	48	Female	GPL570	12	A
GSM80907: ventral_tegmental_area_8	GSE3526	Ventral tegmental area	48	Female	GPL570	12	A
GSM80909: vestibular_nuclei_superior_8	GSE3526	Vestibular nuclei superior	48	Female	GPL570	12	A
GSM123240: brain_DLPFC_bipolar C_mr871	GDS2190	Dorsolateral prefrontal cortex	49	Female	GPL96	13	C
GSM80597: accumbens_7	GSE3526	Accumbens	50	Female	GPL570	14	A
GSM80636: cerebellum_7	GSE3526	Cerebellum	50	Female	GPL570	14	A
GSM80640: cerebral_cortex_7	GSE3526	Cerebral cortex	50	Female	GPL570	14	A
GSM80644: corpus_callosum_7	GSE3526	Corpus callosum	50	Female	GPL570	14	A
GSM80675: frontal_lobe_7	GSE3526	Frontal lobe	50	Female	GPL570	14	A
GSM80679: hippocampus_7	GSE3526	Hippocampus	50	Female	GPL570	14	A
GSM80721: medulla_7	GSE3526	Medulla	50	Female	GPL570	14	A
GSM80760: parietal_lobe_7	GSE3526	Parietal lobe	50	Female	GPL570	14	A
GSM80601: putamen_7	GSE3526	Putamen	50	Female	GPL570	14	A
GSM80599: accumbens_9	GSE3526	Accumbens	53	Female	GPL570	15	A
GSM80592: amygdala_9	GSE3526	Amygdala	53	Female	GPL570	15	A
GSM80638: cerebellum_9	GSE3526	Cerebellum	53	Female	GPL570	15	A
GSM80642: cerebral_cortex_9	GSE3526	Cerebral cortex	53	Female	GPL570	15	A
GSM80646: corpus_callosum_9	GSE3526	Corpus callosum	53	Female	GPL570	15	A
GSM80677: frontal_lobe_9	GSE3526	Frontal lobe	53	Female	GPL570	15	A
GSM80681: hippocampus_9	GSE3526	Hippocampus	53	Female	GPL570	15	A
GSM80683: hypothalamus_9	GSE3526	Hypothalamus	53	Female	GPL570	15	A
GSM80723: medulla_9	GSE3526	Medulla	53	Female	GPL570	15	A
GSM80705: midbrain_9	GSE3526	Midbrain	53	Female	GPL570	15	A
GSM80765: nodose_nucleus_9	GSE3526	Nodose nucleus	53	Female	GPL570	15	A
GSM80767: occipital_lobe_9	GSE3526	Occipital lobe	53	Female	GPL570	15	A
GSM80762: parietal_lobe_9	GSE3526	Parietal lobe	53	Female	GPL570	15	A
GSM80595: putamen_9	GSE3526	Putamen	53	Female	GPL570	15	A
GSM80859: substantia_nigra_9	GSE3526	Substantia nigra	53	Female	GPL570	15	A
GSM80857: subthalamic_nucleus_9	GSE3526	Subthalamic nucleus	53	Female	GPL570	15	A
GSM80851: temporal_lobe_9	GSE3526	Temporal lobe	53	Female	GPL570	15	A
GSM80852: thalamus_9	GSE3526	Thalamus	53	Female	GPL570	15	A
GSM80906: trigeminal_ganglia_9	GSE3526	Trigeminal ganglia	53	Female	GPL570	15	A
GSM80894: ventral_tegmental_area_9	GSE3526	Ventral tegmental area	53	Female	GPL570	15	A
GSM80910: vestibular_nuclei_superior_9	GSE3526	Vestibular nuclei superior	53	Female	GPL570	15	A
GSM123272: brain_healthy_control_sampleid_jg1745	GDS2941	Prefrontal cortex	61	Female	GPL96	16	F
GSM123260: brain_OFC_control C_mr231	GDS2191	Orbitofrontal cortex	68	Female	GPL96	17	C
GSM329671: N10B Normal-cerebellum	GDS3459	Cerebellum	74	Female	GPL571	18	B
GSM329670: N10A Normal-frontal	GDS3459	Frontal	74	Female	GPL571	18	B
GSM208632: Lateral substantia nigra control case 4 - A chip	GDS3128	Lateral substantia nigra	77	Female	GPL96	19	E
GSM208649: Medial substantia nigra control case 4 - A chip	GDS3128	Medial substantia nigra	77	Female	GPL96	19	E
GSM208635: Lateral substantia nigra disease-control case MS155 - A chip	GDS3128	Lateral substantia nigra	80	Female	GPL96	20	E
GSM208652: Medial substantia nigra disease-control case MS155 - A chip	GDS3128	Medial substantia nigra	80	Female	GPL96	20	E
GSM329665: N5B Normal-cerebelum	GDS3459	Cerebellum	89	Female	GPL571	21	B
GSM329664: N5A Normal-frontal	GDS3459	Frontal	89	Female	GPL571	21	B
GSM329673: N11B Normal-cerebellum	GDS3459	Cerebellum	92	Female	GPL571	22	B
GSM329672: N11A Normal-frontal	GDS3459	Frontal	92	Female	GPL571	22	B
GSM18917: 3AJZ02022647_cerebellum	GDS596	Cerebellum	25	Male	GPL96	24	Clontech #1010033
GSM18918: 3AJZ02022764_cerebellum	GDS596	Cerebellum	25	Male	GPL96	24	Clontech #1010033
GSM18915: 3AJZ02051604_CerebellumPeduncles	GDS596	Cerebellum peduncles	25	Male	GPL96	24	Clontech #1010033
GSM18916: 3AJZ02061902_CerebellumPeduncles	GDS596	Cerebellum peduncles	25	Male	GPL96	24	Clontech #1010033
GSM80572: accumbens_1	GSE3526	Accumbens	25	Male	GPL570	23	A
GSM80565: amygdala_1	GSE3526	Amygdala	25	Male	GPL570	23	A
GSM80616: cerebellum_1	GSE3526	Cerebellum	25	Male	GPL570	23	A
GSM80650: cerebral_cortex_1	GSE3526	Cerebral cortex	25	Male	GPL570	23	A
GSM80620: corpus_callosum_1	GSE3526	Corpus callosum	25	Male	GPL570	23	A
GSM80660: frontal_lobe_1	GSE3526	Frontal lobe	25	Male	GPL570	23	A
GSM80664: hippocampus_1	GSE3526	Hippocampus	25	Male	GPL570	23	A
GSM80690: hypothalamus_1	GSE3526	Hypothalamus	25	Male	GPL570	23	A
GSM80708: medulla_1	GSE3526	Medulla	25	Male	GPL570	23	A
GSM80699: midbrain_1	GSE3526	Midbrain	25	Male	GPL570	23	A
GSM80768: nodose_nucleus_1	GSE3526	Nodose nucleus	25	Male	GPL570	23	A
GSM80772: occipital_lobe_1	GSE3526	Occipital lobe	25	Male	GPL570	23	A
GSM80744: parietal_lobe_1	GSE3526	Parietal lobe	25	Male	GPL570	23	A
GSM80569: putamen_1	GSE3526	Putamen	25	Male	GPL570	23	A
GSM80830: substantia_nigra_1	GSE3526	Substantia nigra	25	Male	GPL570	23	A
GSM80834: temporal_lobe_1	GSE3526	Temporal lobe	25	Male	GPL570	23	A
GSM80838: thalamus_1	GSE3526	Thalamus	25	Male	GPL570	23	A
GSM80875: trigeminal_ganglia_1	GSE3526	Trigeminal ganglia	25	Male	GPL570	23	A
GSM80870: ventral_tegmental_area_1	GSE3526	Ventral tegmental area	25	Male	GPL570	23	A
GSM18921: 3AMH02030701_Whole Brain	GDS596	Whole brain	28	Male	GPL96	25	Clontech #9020101
GSM18922: 3AJZ02031410_wholebrain	GDS596	Whole brain	28	Male	GPL96	25	Clontech #9020101
GSM80575: accumbens_4	GSE3526	Accumbens	30	Male	GPL570	26	A
GSM80568: amygdala_4	GSE3526	Amygdala	30	Male	GPL570	26	A
GSM80619: cerebellum_4	GSE3526	Cerebellum	30	Male	GPL570	26	A
GSM80653: cerebral_cortex_4	GSE3526	Cerebral cortex	30	Male	GPL570	26	A
GSM80623: corpus_callosum_4	GSE3526	Corpus callosum	30	Male	GPL570	26	A
GSM80663: hippocampus_4	GSE3526	Hippocampus	30	Male	GPL570	26	A
GSM80693: hypothalamus_4	GSE3526	Hypothalamus	30	Male	GPL570	26	A
GSM80713: medulla_4	GSE3526	Medulla	30	Male	GPL570	26	A
GSM80702: midbrain_4	GSE3526	Midbrain	30	Male	GPL570	26	A
GSM80771: nodose_nucleus_4	GSE3526	Nodose nucleus	30	Male	GPL570	26	A
GSM80775: occipital_lobe_4	GSE3526	Occipital lobe	30	Male	GPL570	26	A
GSM80747: parietal_lobe_4	GSE3526	Parietal lobe	30	Male	GPL570	26	A
GSM80571: putamen_4	GSE3526	Putamen	30	Male	GPL570	26	A
GSM80833: substantia_nigra_4	GSE3526	Substantia nigra	30	Male	GPL570	26	A
GSM80829: subthalamic_nucleus_4	GSE3526	Subthalamic nucleus	30	Male	GPL570	26	A
GSM80837: temporal_lobe_4	GSE3526	Temporal lobe	30	Male	GPL570	26	A
GSM80841: thalamus_4	GSE3526	Thalamus	30	Male	GPL570	26	A
GSM80878: trigeminal_ganglia_4	GSE3526	Trigeminal ganglia	30	Male	GPL570	26	A
GSM80873: ventral_tegmental_area_4	GSE3526	Ventral tegmental area	30	Male	GPL570	26	A
GSM80881: vestibular_nuclei_superior_4	GSE3526	Vestibular nuclei superior	30	Male	GPL570	26	A
GSM123235: brain_DLPFC_bipolar C_mr700	GDS2190	Dorsolateral prefrontal cortex	31	Male	GPL96	27	C
GSM123215: brain_DLPFC_bipolar C_mr284	GDS2190	Dorsolateral prefrontal cortex	32	Male	GPL96	28	C
GSM123227: brain_DLPFC_bipolar C_mr539	GDS2190	Dorsolateral prefrontal cortex	32	Male	GPL96	29	C
GSM123276: brain_control_sampleid_mr284	GDS2941	Prefrontal cortex	32	Male	GPL96	30	F
GSM123214: brain_DLPFC_bipolar C_mr283	GDS2190	Dorsolateral prefrontal cortex	34	Male	GPL96	31	C
GSM123275: brain_control_sampleid_mr283	GDS2941	Prefrontal cortex	34	Male	GPL96	31	F
GSM123217: brain_DLPFC_bipolar C_mr407	GDS2190	Dorsolateral prefrontal cortex	35	Male	GPL96	33	C
GSM80587: accumbens_5	GSE3526	Accumbens	35	Male	GPL570	32	A
GSM80585: amygdala_5	GSE3526	Amygdala	35	Male	GPL570	32	A
GSM80626: cerebellum_5	GSE3526	Cerebellum	35	Male	GPL570	32	A
GSM80627: cerebral_cortex_5	GSE3526	Cerebral cortex	35	Male	GPL570	32	A
GSM80628: corpus_callosum_5	GSE3526	Corpus callosum	35	Male	GPL570	32	A
GSM80667: frontal_lobe_5	GSE3526	Frontal lobe	35	Male	GPL570	32	A
GSM80668: hippocampus_5	GSE3526	Hippocampus	35	Male	GPL570	32	A
GSM80670: hypothalamus_5	GSE3526	Hypothalamus	35	Male	GPL570	32	A
GSM80714: medulla_5	GSE3526	Medulla	35	Male	GPL570	32	A
GSM80703: midbrain_5	GSE3526	Midbrain	35	Male	GPL570	32	A
GSM80753: nodose_nucleus_5	GSE3526	Nodose nucleus	35	Male	GPL570	32	A
GSM80754: occipital_lobe_5	GSE3526	Occipital lobe	35	Male	GPL570	32	A
GSM80752: parietal_lobe_5	GSE3526	Parietal lobe	35	Male	GPL570	32	A
GSM80586: putamen_5	GSE3526	Putamen	35	Male	GPL570	32	A
GSM80847: substantia_nigra_5	GSE3526	Substantia nigra	35	Male	GPL570	32	A
GSM80846: subthalamic_nucleus_5	GSE3526	Subthalamic nucleus	35	Male	GPL570	32	A
GSM80848: temporal_lobe_5	GSE3526	Temporal lobe	35	Male	GPL570	32	A
GSM80849: thalamus_5	GSE3526	Thalamus	35	Male	GPL570	32	A
GSM80891: trigeminal_ganglia_5	GSE3526	Trigeminal ganglia	35	Male	GPL570	32	A
GSM80892: ventral_tegmental_area_5	GSE3526	Ventral tegmental area	35	Male	GPL570	32	A
GSM123222: brain_DLPFC_bipolar C_mr521	GDS2190	Dorsolateral prefrontal cortex	37	Male	GPL96	33	C
GSM80573: accumbens_2	GSE3526	Accumbens	38	Male	GPL570	34	A
GSM80566: amygdala_2	GSE3526	Amygdala	38	Male	GPL570	34	A
GSM80617: cerebellum_2	GSE3526	Cerebellum	38	Male	GPL570	34	A
GSM80651: cerebral_cortex_2	GSE3526	Cerebral cortex	38	Male	GPL570	34	A
GSM80621: corpus_callosum_2	GSE3526	Corpus callosum	38	Male	GPL570	34	A
GSM80666: frontal_lobe_2	GSE3526	Frontal lobe	38	Male	GPL570	34	A
GSM80665: hippocampus_2	GSE3526	Hippocampus	38	Male	GPL570	34	A
GSM80691: hypothalamus_2	GSE3526	Hypothalamus	38	Male	GPL570	34	A
GSM80711: medulla_2	GSE3526	Medulla	38	Male	GPL570	34	A
GSM80700: midbrain_2	GSE3526	Midbrain	38	Male	GPL570	34	A
GSM80769: nodose_nucleus_2	GSE3526	Nodose nucleus	38	Male	GPL570	34	A
GSM80773: occipital_lobe_2	GSE3526	Occipital lobe	38	Male	GPL570	34	A
GSM80745: parietal_lobe_2	GSE3526	Parietal lobe	38	Male	GPL570	34	A
GSM80570: putamen_2	GSE3526	Putamen	38	Male	GPL570	34	A
GSM80831: substantia_nigra_2	GSE3526	Substantia nigra	38	Male	GPL570	34	A
GSM80827: subthalamic_nucleus_2	GSE3526	Subthalamic nucleus	38	Male	GPL570	34	A
GSM80835: temporal_lobe_2	GSE3526	Temporal lobe	38	Male	GPL570	34	A
GSM80839: thalamus_2	GSE3526	Thalamus	38	Male	GPL570	34	A
GSM80876: trigeminal_ganglia_2	GSE3526	Trigeminal ganglia	38	Male	GPL570	34	A
GSM80871: ventral_tegmental_area_2	GSE3526	Ventral tegmental area	38	Male	GPL570	34	A
GSM80879: vestibular_nuclei_superior_2	GSE3526	Vestibular nuclei superior	38	Male	GPL570	34	A
GSM123229: brain_DLPFC_bipolar C_mr544	GDS2190	Dorsolateral prefrontal cortex	40	Male	GPL96	35	C
GSM123261: brain_OFC_control C_mr350	GDS2191	Orbitofrontal cortex	41	Male	GPL96	36	C
GSM123234: brain_DLPFC_bipolar C_mr682	GDS2190	Dorsolateral prefrontal cortex	42	Male	GPL96	37	C
GSM123262: brain_OFC_control C_mr381	GDS2191	Orbitofrontal cortex	42	Male	GPL96	38	C
GSM123213: brain_DLPFC_bipolar C_mr276	GDS2190	Dorsolateral prefrontal cortex	45	Male	GPL96	39	C
GSM123242: brain_DLPFC_bipolar C_mr951	GDS2190	Dorsolateral prefrontal cortex	45	Male	GPL96	40	C
GSM123274: brain_control_sampleid_mr276	GDS2941	Prefrontal cortex	45	Male	GPL96	39	F
GSM123278: brain_control_sampleid_mr951	GDS2941	Prefrontal cortex	45	Male	GPL96	40	F
GSM123230: brain_DLPFC_bipolar C_mr545	GDS2190	Dorsolateral prefrontal cortex	46	Male	GPL96	41	C
GSM208633: Lateral substantia nigra control case 8 - A chip	GDS3128	Lateral substantia nigra	46	Male	GPL96	42	E
GSM208650: Medial substantia nigra control case 8 - A chip	GDS3128	Medial substantia nigra	46	Male	GPL96	42	E
GSM329663: N2A Normal-frontal	GDS3459	Frontal	47	Male	GPL571	46	B
GSM123219: brain_DLPFC_bipolar C_mr423	GDS2190	Dorsolateral prefrontal cortex	47	Male	GPL96	43	C
GSM123224: brain_DLPFC_bipolar C_mr532	GDS2190	Dorsolateral prefrontal cortex	47	Male	GPL96	44	C
GSM123226: brain_DLPFC_bipolar C_mr538	GDS2190	Dorsolateral prefrontal cortex	47	Male	GPL96	45	C
GSM123228: brain_DLPFC_bipolar C_mr540	GDS2190	Dorsolateral prefrontal cortex	48	Male	GPL96	49	C
GSM123236: brain_DLPFC_bipolar C_mr701	GDS2190	Dorsolateral prefrontal cortex	48	Male	GPL96	50	C
GSM123241: brain_DLPFC_bipolar C_mr945	GDS2190	Dorsolateral prefrontal cortex	48	Male	GPL96	51	C
GSM329675: N13B Normal-cerebellum	GDS3459	Cerebellum	49	Male	GPL571	52	B
GSM123216: brain_DLPFC_bipolar C_mr404	GDS2190	Dorsolateral prefrontal cortex	49	Male	GPL96	53	C
GSM123238: brain_DLPFC_bipolar C_mr801	GDS2190	Dorsolateral prefrontal cortex	50	Male	GPL96	54	C
GSM123220: brain_DLPFC_bipolar C_mr444	GDS2190	Dorsolateral prefrontal cortex	51	Male	GPL96	55	C
GSM123223: brain_DLPFC_bipolar C_mr523	GDS2190	Dorsolateral prefrontal cortex	52	Male	GPL96	56	C
GSM123253: brain_OFC_control C_mr131	GDS2191	Orbitofrontal cortex	52	Male	GPL96	58	C
GSM123255: brain_OFC_control C_mr170	GDS2191	Orbitofrontal cortex	52	Male	GPL96	59	C
GSM123257: brain_OFC_control C_mr206	GDS2191	Orbitofrontal cortex	52	Male	GPL96	60	C
GSM123277: brain_control_sampleid_mr523	GDS2941	Prefrontal cortex	52	Male	GPL96	56	F
GSM80671: frontal_lobe_6	GSE3526	Frontal lobe	52	Male	GPL570	57	A
GSM80704: midbrain_6	GSE3526	Midbrain	52	Male	GPL570	57	A
GSM80850: subthalamic_nucleus_6	GSE3526	Subthalamic nucleus	52	Male	GPL570	57	A
GSM80893: vestibular_nuclei_superior_6	GSE3526	Vestibular nuclei superior	52	Male	GPL570	57	A
GSM123218: brain_DLPFC_bipolar C_mr418	GDS2190	Dorsolateral prefrontal cortex	53	Male	GPL96	61	C
GSM123254: brain_OFC_control C_mr169	GDS2191	Orbitofrontal cortex	53	Male	GPL96	62	C
GSM123271: brain_healthy_control_sampleid_jg1744	GDS2941	Prefrontal cortex	54	Male	GPL96	63	F
GSM123225: brain_DLPFC_bipolar C_mr537	GDS2190	Dorsolateral prefrontal cortex	55	Male	GPL96	64	C
GSM208634: Lateral substantia nigra control case 9 - A chip	GDS3128	Lateral substantia nigra	57	Male	GPL96	65	E
GSM208651: Medial substantia nigra control case 9 - A chip	GDS3128	Medial substantia nigra	57	Male	GPL96	65	E
GSM208624: Superior frontal gyrus control case 9 - A chip	GDS3128	Superior frontal gyrus	57	Male	GPL96	65	E
GSM329674: N12A Normal-frontal	GDS3459	Frontal	58	Male	GPL571	66	B
GSM123256: brain_OFC_control C_mr202	GDS2191	Orbitofrontal cortex	58	Male	GPL96	67	C
GSM123212: brain_DLPFC_bipolar C_mr275	GDS2190	Dorsolateral prefrontal cortex	59	Male	GPL96	68	C
GSM123273: brain_control_sampleid_mr275	GDS2941	Prefrontal cortex	59	Male	GPL96	68	F
GSM66999: Control caudate	GDS1912	Caudate nucleus	60	Male	GPL201	69	D
GSM67002: Control accumbens	GDS1912	Nucleus accumbens	60	Male	GPL201	69	D
GSM329676: N14B Normal-cerebellum	GDS3459	Cerebellum	63	Male	GPL571	70	B
GSM329662: N1B Normal-cerebellum	GDS3459	Cerebellum	67	Male	GPL571	71	B
GSM329660: N1A Normal-frontal	GDS3459	Frontal	67	Male	GPL571	71	B
GSM329661: N1C Normal-hippocampus	GDS3459	Hippocampus	67	Male	GPL571	71	B
GSM329666: N6A Normal-frontal	GDS3459	Frontal	70	Male	GPL571	72	B
GSM208630: Lateral substantia nigra control case 10 - A chip	GDS3128	Lateral substantia nigra	71	Male	GPL96	73	E
GSM208646: Medial substantia nigra control case 10 - A chip	GDS3128	Medial substantia nigra	71	Male	GPL96	73	E
GSM329668: N7B Normal-cerebellum	GDS3459	Cerebellum	75	Male	GPL571	74	B
GSM329667: N7A Normal-frontal	GDS3459	Frontal	75	Male	GPL571	74	B
GSM208645: Lateral substantia nigra control case PDC1 - A chip	GDS3128	Lateral substantia nigra	76	Male	GPL96	75	E
GSM208668: Medial substantia nigra control case PDC1 - A chip	GDS3128	Medial substantia nigra	76	Male	GPL96	75	E
GSM208631: Lateral substantia nigra control case 2 - A chip	GDS3128	Lateral substantia nigra	77	Male	GPL96	76	E
GSM208647: Medial substantia nigra control case 2 - A chip	GDS3128	Medial substantia nigra	77	Male	GPL96	76	E
GSM208622: Superior frontal gyrus control case 2 - A chip	GDS3128	Superior frontal gyrus	77	Male	GPL96	76	E
GSM208648: Medial substantia nigra control case 3 - A chip	GDS3128	Medial substantia nigra	81	Male	GPL96	77	E
GSM208623: Superior frontal gyrus control case 3 - A chip	GDS3128	Superior frontal gyrus	81	Male	GPL96	77	E
Origins:
A: Richard Roth, Neurocrine Biosciences, Inc., Molecular Medicine, 12790 El Camino Real, San Diego, CA, 92130, USA
B: Alice Chen-Plotkin, University of Pennsylvania, Philadelphia, USA
C: Dr E Fuller Torrey, Stanley Medical Research Institute, 8401 Connecticut Avenue, Suite 200, Chevy Chase, Maryland, 20815, USA
D: Gen Tamiya, Tokushima University, Japan
E: Linda B Moran, Imperial College London, London, UK
F: Prof. Anthony Holland, Cambridge Brain Bank, Department of Pathology, Addenbrooke's Hospital, University of Cambridge, UK
